# Supplementary material for: Targeting stromal remodeling and cancer stem cell plasticity overcomes chemoresistance in triple negative breast cancer
Source: Nat Commun. 2018 Jul 24;9:2897. doi: 10.1038/s41467-018-05220-6 (PMC6057940; doi:10.1038/s41467-018-05220-6)
Supplement: Supplementary file 3 — Supplementary Data 1 [file 41467_2018_5220_MOESM3_ESM.xlsx]

## Sheet: GSEA analysis in epithelium
	Differentially expressed genes in the epithelial fraction of M6-Hh tumours compared to M6-Ctrl or M6-Hh + SMOi
				Hh vs control		logFC Hh vs drug
	ens_id	gene_name	Description	2^log FC	PValue	2^log FC	PValue	GO process	PValue	Description
								LIM_Mammary_Stem_Cell_Up	6.4e-17	Genes consistently up-regulated in mammary stem cells both in mouse and human species.
	ENSMUSG00000021508	Cxcl14	chemokine (C-X-C motif) ligand 14	3.6456	2.18736e-09	2.50103	0.000731526
	ENSMUSG00000033420	Antxr1	anthrax toxin receptor 1	8.12707	7.09642e-27	2.77484	1.62866e-05
	ENSMUSG00000038608	Dock10	dedicator of cytokinesis 10	3.79293	4.92628e-15	1.96967	0.000454718
	ENSMUSG00000020810	Cygb	cytoglobin	3.8762	4.09434e-17	2.79381	5.05369e-11
	ENSMUSG00000020427	Igfbp6	insulin-like growth factor binding protein 6	2.28203	1.67679e-82	1.48341	2.53525e-05
	ENSMUSG00000056427	Slit3	slit homolog 3 (Drosophila)	6.52937	2.87645e-28	4.07038	4.20524e-07
	ENSMUSG00000055653	Gpc3	glypican 3	23.4951	5.23427e-41	6.72532	1.13609e-09
	ENSMUSG00000039899	Fgl2	fibrinogen-like 2	3.19727	1.2026E-08	2.05659	0.00054166
	ENSMUSG00000017493	Igfbp4	insulin-like growth factor binding protein 4	7.90585	9.94112e-41	3.89012	5.61635e-09
	ENSMUSG00000026586	Prrx1	paired related homeobox 1	4.48228	2.45259e-24	3.06373	8.99333e-08
	ENSMUSG00000021268	Meg3	maternally expressed 3 (non-protein coding)	6.96995	1.61765e-23	2.91972	5.59468e-07
	ENSMUSG00000032011	Thy1	Thy-1 cell surface antigen	4.43201	7.43591e-22	2.80796	5.68364e-06
	ENSMUSG00000059430	Actg2	actin, gamma 2, smooth muscle, enteric	7.44114	4.01215e-22	1.9062	0.000308553
	ENSMUSG00000002265	Peg3	paternally expressed 3	11.6388	7.39829e-45	4.25495	1.3464e-19
	ENSMUSG00000020077	Srgn	serglycin	3.12474	1.80975e-13	1.75438	3.26061e-05
	ENSMUSG00000075284	Wipf1	WAS/WASL interacting protein family, member 1	2.92788	7.70028e-16	1.63749	3.23107e-06
	ENSMUSG00000025810	Nrp1	neuropilin 1	2.39902	1.39844e-14	1.56309	0.0012884
	ENSMUSG00000075254	Heg1	HEG homolog 1 (zebrafish)	2.69199	4.98432e-29	1.41673	4.09156e-05
	ENSMUSG00000004791	Pgf	placental growth factor	2.43446	7.7876e-35	1.46799	2.93925e-09
	ENSMUSG00000028626	Col9a2	collagen, type IX, alpha 2	2.86006	2.91521e-36	1.38166	0.00247732
	ENSMUSG00000027386	Fbln7	fibulin 7	3.34647	1.21402e-10	1.5664	0.000354701
	ENSMUSG00000023046	Igfbp3	insulin-like growth factor binding protein 3	5.20207	1.67679e-82	1.48341	0.000174548
	ENSMUSG00000029168	Dpysl3	dihydropyrimidinase-like 3	1.80351	5.53549e-14	1.81833	0.00172946
	ENSMUSG00000002985	Apoe	apolipoprotein E	3.19884	7.73739e-21	1.54775	9.18877e-05
	ENSMUSG00000034295	Fhod3	formin homology 2 domain containing 3	0.453038	8.0552e-08	0.499156	2.66921e-06
								BOQUEST_STEM_CELL_UP	2.87e-16	Genes up-regulated in freshly isolated CD31- [GeneID=5175] (stromal stem cells from adipose tissue) versus the CD31+ (non-stem) counterparts.
	ENSMUSG00000021508	Cxcl14	chemokine (C-X-C motif) ligand 14	3.6456	2.18736e-09	2.50103	0.000731526
	ENSMUSG00000023046	Igfbp3	insulin-like growth factor binding protein 3	5.20207	1.67679e-82	1.48341	0.000174548
	ENSMUSG00000056427	Slit3	slit homolog 3 (Drosophila)	6.52937	2.87645e-28	4.07038	4.20524e-07
	ENSMUSG00000026586	Prrx1	paired related homeobox 1	4.48228	2.45259e-24	3.06373	8.99333e-08
	ENSMUSG00000055653	Gpc3	glypican 3	23.4951	5.23427e-41	6.72532	1.13609e-09
	ENSMUSG00000020427	Igfbp6	insulin-like growth factor binding protein 6	2.28203	1.67679e-82	1.48341	2.53525e-05
	ENSMUSG00000021268	Meg3	maternally expressed 3 (non-protein coding)	6.96995	1.61765e-23	2.91972	5.59468e-07
	ENSMUSG00000020053	Igf1	insulin-like growth factor 1 (somatomedin C)	7.00247	2.61e-29	2.06424	0.000257179
	ENSMUSG00000020467	Efemp1	EGF containing fibulin-like extracellular matrix protein 1	4.17477	2.06e-08	3.14005	8.0379e-05
	ENSMUSG00000019899	Lama2	laminin, alpha 2	4.6562	4.99e-17	2.38975	1.46219e-05
	ENSMUSG00000022548	Apod	apolipoprotein D	5.0334	1.49941e-47	2.0608	5.17772e-05
	ENSMUSG00000067276	Capn6	calpain 6	3.87542	3.36e-09	4.20134	8.58711e-12
	ENSMUSG00000019124	Scrn1	secernin 1	5.35491	2.39e-18	2.27875	3.03666e-06
								GO_REGULATION_OF_CELL_DIFFERENTIATION	8.07e-16	Any process that modulates the frequency, rate or extent of cell differentiation, the process in which relatively unspecialized cells acquire specialized structural and functional features.
	ENSMUSG00000021508	Cxcl14	chemokine (C-X-C motif) ligand 14	3.6456	2.18736e-09	2.50103	0.000731526
	ENSMUSG00000023046	Igfbp3	insulin-like growth factor binding protein 3	5.20207	1.67679e-82	1.48341	0.000174548
	ENSMUSG00000032011	Thy1	Thy-1 cell surface antigen	4.43201	7.43591e-22	2.80796	5.68364e-06
	ENSMUSG00000056427	Slit3	slit homolog 3 (Drosophila)	6.52937	2.87645e-28	4.07038	4.20524e-07
	ENSMUSG00000026586	Prrx1	paired related homeobox 1	4.48228	2.45259e-24	3.06373	8.99333e-08
	ENSMUSG00000020053	Igf1	insulin-like growth factor 1 (somatomedin C)	7.00247	2.61e-29	2.06424	0.000257179
	ENSMUSG00000020467	Efemp1	EGF containing fibulin-like extracellular matrix protein 1	4.17477	2.06e-08	3.14005	8.0379e-05
	ENSMUSG00000042228	Lyn	v-yes-1 Yamaguchi sarcoma viral related oncogene homolog	3.10097	4.03356e-41	1.33562	0.000429114
	ENSMUSG00000049103	Ccr2	chemokine (C-C motif) receptor 2	5.95626	2.79904e-29	3.51835	9.29736e-19
	ENSMUSG00000052336	Cx3cr1	chemokine (C-X3-C motif) receptor 1	2.44406	1e-06	2.07413	0.000171262
	ENSMUSG00000040254	Sema3d	sema domain, immunoglobulin domain (Ig), short basic domain, secreted, (semaphorin) 3D	8.81344	2.7456e-14	2.04776	0.000392507
	ENSMUSG00000036896	C1qc	complement component 1, q subcomponent, C chain	4.47501	4.16e-18	1.80609	3.48226e-06
	ENSMUSG00000002111	Spi1	spleen focus forming virus (SFFV) proviral integration oncogene spi1	3.84232	4.82e-17	2.55095	2.04159e-08
	ENSMUSG00000025044	Msr1	macrophage scavenger receptor 1	4.87855	1.49943e-15	3.7353	2.61433e-05
	ENSMUSG00000036169	Sostdc1	sclerostin domain containing 1	8.43222	4.80972e-26	2.05372	0.000953307
	ENSMUSG00000007872	id3	inhibitor of DNA binding 3, dominant negative helix-loop-helix protein	4.1492	1.41609e-46	1.33477	0.00193886
	ENSMUSG00000051910	Sox6	SRY (sex determining region Y)-box 6	5.51948	2.48e-25	1.92049	0.000144343
	ENSMUSG00000033006	Sox10	SRY (sex determining region Y)-box 10	6.04606	8.77088e-33	1.63649	0.000384152
	ENSMUSG00000027500	Stmn2	stathmin-like 2	0.309002	5.28e-16	0.374938	4.26673e-06
	ENSMUSG00000067586	S1pr3	sphingosine-1-phosphate receptor 3	8.2603	3.54588e-32	3.41264	0.000121431

## Sheet: List of genes in epithelim
	Differentially expressed genes in the epithelial fraction of M6-Hh tumours compared to M6-Ctrl or M6-Hh + SMOi
	FDR threshold	0.01
	> 2-fold change
				Hh vs control			Hh vs Hh + SMOi
		ens_id	gene_name	2^log FC	P Value	-log10(Pvalue)	2^log FC	P Value	-log10(Pvalue)
		ENSMUSG00000045573	Penk	70.0664	1.51251e-61	60.8203	28.2704	5.10116e-28	27.2923
		ENSMUSG00000056966	Gjc3	27.7404	3.88268e-37	36.4109	2.75653	2.37672e-09	8.62402
		ENSMUSG00000055653	Gpc3	23.4951	5.23427e-41	40.2811	6.72532	1.13609e-09	8.94459
		ENSMUSG00000002265	Peg3	11.6388	7.39829e-45	44.1309	4.25495	1.3464e-19	18.8708
		ENSMUSG00000061100	Retnla	8.54109	4.66941e-19	18.3307	2.07854	2.14774e-06	5.66802
		ENSMUSG00000036169	Sostdc1	8.43222	4.80972e-26	25.3179	2.05372	0.000953307	3.02077
		ENSMUSG00000017493	Igfbp4	7.90585	9.94112e-41	40.0026	3.89012	5.61635e-09	8.25055
		ENSMUSG00000018927	Ccl6	7.76733	1.4621e-25	24.835	1.93472	0.000214449	3.66868
		ENSMUSG00000059430	Actg2	7.44114	4.01215e-22	21.3966	1.9062	0.000308553	3.51067
		ENSMUSG00000020053	Igf1	7.00247	2.61002e-29	28.5834	2.06424	0.000257179	3.58977
		ENSMUSG00000021268	Meg3	6.96995	1.61765e-23	22.7911	2.91972	5.59468e-07	6.25222
		ENSMUSG00000030737	Slco2b1	6.67917	1.92792e-26	25.7149	2.03599	6.24806e-06	5.20425
		ENSMUSG00000056427	Slit3	6.52937	2.87645e-28	27.5411	4.07038	4.20524e-07	6.37621
		ENSMUSG00000033006	Sox10	6.04606	8.77088e-33	32.057	3.27298	0.000384152	3.4155
		ENSMUSG00000028681	Ptch2	6.0373	6.59627e-43	42.1807	3.60738	5.04923e-08	7.29677
		ENSMUSG00000049103	Ccr2	5.95626	2.79904e-29	28.553	3.51835	9.29736e-19	18.0316
		ENSMUSG00000050394	Armcx6	5.71571	1.47482e-11	10.8313	2.48848	0.000106176	3.97397
		ENSMUSG00000051910	Sox6	5.51948	2.47705e-25	24.6061	1.92049	0.000144343	3.84061
		ENSMUSG00000019124	Scrn1	5.35491	2.3948e-18	17.6207	2.27875	3.03666e-06	5.5176
		ENSMUSG00000022548	Apod	5.0334	1.49941e-47	46.8241	2.0608	5.17772e-05	4.28586
		ENSMUSG00000025044	Msr1	4.87855	1.49943e-15	14.8241	1.86765	2.61433e-05	4.58264
		ENSMUSG00000027009	Itga4	4.84845	2.76723e-18	17.558	2.6226	1.93822e-08	7.7126
		ENSMUSG00000019899	Lama2	4.6562	4.98551e-17	16.3023	2.38975	1.46219e-05	4.835
		ENSMUSG00000043943	Naalad2	4.58815	8.12252e-12	11.0903	2.13253	0.000135406	3.86836
		ENSMUSG00000019278	Dpep1	4.56603	3.41046e-14	13.4672	3.7933	5.35586e-10	9.27117
		ENSMUSG00000026586	Prrx1	4.48228	2.45259e-24	23.6104	3.06373	8.99333e-08	7.04608
		ENSMUSG00000036896	C1qc	4.47501	4.16106e-18	17.3808	1.80609	3.48226e-06	5.45814
		ENSMUSG00000032011	Thy1	4.43201	7.43591e-22	21.1287	2.80796	5.68364e-06	5.24537
		ENSMUSG00000021423	Ly86	4.2762	1.01104e-28	27.9952	2.28501	2.1908e-09	8.6594
		ENSMUSG00000020143	Dock2	4.2325	1.5722e-19	18.8035	2.1396	7.92065e-07	6.10124
		ENSMUSG00000058818	Pirb	4.22566	2.55308e-20	19.5929	1.97413	0.000322074	3.49204
		ENSMUSG00000079227	Ccr5	4.1836	2.69912e-27	26.5688	2.31499	9.80957e-11	10.0084
		ENSMUSG00000020467	Efemp1	4.17477	2.0592e-08	7.6863	3.14005	8.0379e-05	4.09486
		ENSMUSG00000020810	Cygb	3.8762	4.09434e-17	16.3878	6.93457	5.05369e-11	10.2964
		ENSMUSG00000067276	Capn6	3.87542	3.35858e-09	8.47384	4.20134	8.58711e-12	11.0662
		ENSMUSG00000002111	Spi1	3.84232	4.82489e-17	16.3165	2.55095	2.04159e-08	7.69003
		ENSMUSG00000049130	C5ar1	3.83588	1.38705e-16	15.8579	2.05585	5.49715e-05	4.25986
		ENSMUSG00000058624	Gda	3.82405	5.81476e-27	26.2355	2.12451	1.1957e-05	4.92238
		ENSMUSG00000038147	Cd84	3.79374	2.41499e-19	18.6171	2.1549	2.626e-09	8.5807
		ENSMUSG00000038608	Dock10	3.79293	4.92628e-15	14.3075	1.96967	0.000454718	3.34226
		ENSMUSG00000030786	Itgam	3.78315	3.42854e-17	16.4649	1.92563	3.68532e-06	5.43353
		ENSMUSG00000021508	Cxcl14	3.6456	2.18736e-09	8.66008	2.50103	0.000731526	3.13577
		ENSMUSG00000032089	Il10ra	3.45808	4.75782e-19	18.3226	2.12843	7.47233e-09	8.12654
		ENSMUSG00000023992	Trem2	3.45749	5.65352e-15	14.2477	2.24286	7.87857e-08	7.10355
		ENSMUSG00000049047	Armcx3	3.33296	8.89918e-11	10.0506	1.52464	0.00236507	2.62616
		ENSMUSG00000037902	Sirpa	3.30823	8.40546e-20	19.0754	1.89479	5.00165e-09	8.30089
		ENSMUSG00000020437	Myo1g	3.04701	1.80853e-13	12.7427	2.07622	1.07997e-06	5.96659
		ENSMUSG00000047230	Cldn2	2.99587	6.74054e-09	8.17131	1.63864	0.0027808	2.55583
		ENSMUSG00000047798	Cd300lf	2.81138	1.09244e-09	8.9616	2.23264	2.14434e-06	5.66871
		ENSMUSG00000044548	Dact1	2.75428	9.41096e-12	11.0264	2.30196	4.34797e-06	5.36171
		ENSMUSG00000031129	Slc9a9	2.66024	3.98806e-07	6.39924	2.36307	1.5783e-08	7.80181
		ENSMUSG00000027199	Gatm	2.65029	5.46591e-08	7.26234	2.11031	1.40759e-06	5.85152
		ENSMUSG00000052013	Btla	2.63027	5.7362e-12	11.2414	2.31469	2.84499e-09	8.54592
		ENSMUSG00000003484	Cyp4f18	2.61353	2.24806e-10	9.64819	2.01212	4.91919e-06	5.30811
		ENSMUSG00000049804	Armcx4	2.46015	9.45872e-10	9.02417	2.05143	9.45154e-08	7.0245
		ENSMUSG00000052336	Cx3cr1	2.44406	9.99787e-07	6.00009	2.07413	0.000171262	3.76634
		ENSMUSG00000001270	Ckb	2.42633	4.61261e-07	6.33605	2.23293	0.000129259	3.88854
		ENSMUSG00000029919	Hpgds	2.40121	5.31709e-05	4.27433	2.26065	9.78701e-07	6.00935
		ENSMUSG00000023046	Igfbp6	2.28203	8.58632e-08	7.06619	2.20429	2.53525e-05	4.59598
		ENSMUSG00000033220	Rac2	2.11976	0.000119041	3.9243	2.39765	6.47217e-09	8.18895
		ENSMUSG00000042988	Notum	0.484544	5.37192e-06	5.26987	0.351496	2.89111e-07	6.53894
		ENSMUSG00000054161	Fam83e	0.478215	2.01752e-05	4.69518	0.447341	0.000119996	3.92083
		ENSMUSG00000053797	Krt16	0.477847	3.21093e-09	8.49337	0.383297	5.20248e-23	22.2838
		ENSMUSG00000034295	Fhod3	0.453038	8.05528e-08	7.09392	0.499156	2.66921e-06	5.57362
		ENSMUSG00000027500	Stmn2	0.309002	5.27713e-16	15.2776	0.374938	4.26673e-06	5.3699
		ENSMUSG00000061397	Krt79	0.255019	9.65961e-25	24.015	0.359312	5.92551e-12	11.2273
		ENSMUSG00000026070	Il18r1	0.22385	6.52606e-22	21.1853	0.419815	4.85484e-07	6.31382

## Sheet: GSEA analysis in stroma
	Differentially expressed genes in the stromal fraction of M6-Hh tumours compared to M6-Ctrl or M6-Hh + SMOi
				Hh vs M6-Ctrl		Hh vs Hh+ SMOi
	ens_id	gene_name	Description	2^log FC	P Value	2^log FC	P Value	GO processes	Description	P Value	FDR q-value
	ENSMUSG00000021466	Ptch1	patched 1	5.97553	4.81619e-54	5.88251	1.31288e-35	KEGG_HEDGEHOG_SIGNALING_PATHWAY	Genes up-regulated in mouse stroma of pancreatic adenocarcinoma zenografts after treatment with HhAntag, a hedgehog (Hh) pathway inhibitor.	8.36 e-10	1.13 e-7
	ENSMUSG00000028681	Ptch2	patched 2	5.82725	4.2493e-20	7.84296	1.71129e-61
	ENSMUSG00000025407	Gli1	GLI family zinc finger 1	6.8749	2.50052e-25	68.0377	1.81578e-102
	ENSMUSG00000048402	Gli2	GLI family zinc finger 2	3.29457	3.83715e-09	2.59777	4.25626e-12
	ENSMUSG00000064325	Hhip	hedgehog interacting protein	28.5297	3.2699e-16	18.0733	2.46287e-63
	ENSMUSG00000030170	Wnt5b	wingless-type MMTV integration site family, member 5B	3.39989	7.37709e-09	2.41787	4.47819e-05
	ENSMUSG00000052957	Gas1	growth arrest-specific 1	0.179385	4.24478e-14	0.190525	1.4965e-43
	ENSMUSG00000027966	Col11a1	collagen, type XI, alpha 1	3.15165	1.56715e-35	3.37504	6.40998e-10	NABA_MATRISOME	Ensemble of genes encoding extracellular matrix and extracellular matrix-associated proteins	1.46 e-28	9.28 e-25
	ENSMUSG00000026147	Col9a1	collagen, type IX, alpha 1	14.7017	2.27359e-25	5.03532	6.7391e-10
	ENSMUSG00000022483	Col2a1	collagen, type II, alpha 1	7.6702	2.38152e-19	3.23899	0.00510634
	ENSMUSG00000031502	Col4a1	collagen, type IV, alpha 1	2.00932	1.90853e-11	1.34848	0.00521416
	ENSMUSG00000026043	Col3a1	collagen, type III, alpha 1	0.574452	0.000529378	0.32755	7.64699e-13
	ENSMUSG00000053399	Adamts18	ADAM metallopeptidase with thrombospondin type 1 motif, 18	4.45688	2.42374e-11	3.4576	1.48567e-05
	ENSMUSG00000070469	Adamtsl3	ADAMTS-like 3	0.490163	0.00031613	0.300914	7.70131e-16
	ENSMUSG00000043635	Adamts3	ADAM metallopeptidase with thrombospondin type 1 motif, 3	0.482917	2.22615e-05	0.415281	3.84238e-09
	ENSMUSG00000043613	Mmp3	matrix metallopeptidase 3 (stromelysin 1, progelatinase)	0.434411	6.13157e-05	0.248831	1.27263e-09
	ENSMUSG00000049723	Mmp12	matrix metallopeptidase 12 (macrophage elastase)	0.375269	2.98072e-10	0.347976	3.36368e-08
	ENSMUSG00000050578	Mmp13	matrix metallopeptidase 13 (collagenase 3)	3.00378	0.000188016	2.77475	2.38662e-05
	ENSMUSG00000031790	Mmp15	matrix metallopeptidase 15 (membrane-inserted)	3.03317	1.98382e-11	0.221897	2.66085e-28
	ENSMUSG00000028600	Podn	podocan	0.318785	3.79868e-06	0.213662	2.6411e-12
	ENSMUSG00000017493	Igfbp4	insulin-like growth factor binding protein 4	2.46968	9.41388e-14	1.82008	1.56253e-06
	ENSMUSG00000033544	Angptl1	angiopoietin-like 1	0.261927	0.000529376	0.336747	2.34828e-11
	ENSMUSG00000004891	Nes	nestin	3.44458	3.92848e-22	2.20266	1.40597e-06
	ENSMUSG00000034488	Edil3	EGF-like repeats and discoidin I-like domains 3	3.99847	3.65518e-19	2.63108	1.47251e-11
	ENSMUSG00000021702	Thbs4	thrombospondin 4	0.214676	1.39561e-05	0.425226	7.73962e-06
	ENSMUSG00000006369	Fbln1	fibulin 1	0.473494	0.000613856	0.307208	3.11919e-13
	ENSMUSG00000015647	Lama5	laminin, alpha 5	2.82698	6.78291e-17	1.96114	1.13045e-07
	ENSMUSG00000051048	P4ha3	prolyl 4-hydroxylase, alpha polypeptide III	0.294244	3.83271e-11	0.531585	5.5223e-07
	ENSMUSG00000037035	Inhbb	inhibin, beta B	2.84525	9.46361e-15	2.31011	4.05237e-06
	ENSMUSG00000062991	Nrg1	neuregulin 1	0.457605	1.08786e-10	0.461364	7.59564e-09
	ENSMUSG00000024593	Megf10	multiple EGF-like-domains 10	5.5985	4.99887e-14	3.56259	9.63296e-08
	ENSMUSG00000026700	Tnfsf4	tumor necrosis factor (ligand) superfamily, member 4	0.450811	3.82769e-06	0.559568	0.000121434
	ENSMUSG00000053475	Tnfaip6	tumor necrosis factor, alpha-induced protein 6	0.483637	1.35361e-05	0.360532	2.47172e-08
	ENSMUSG00000031548	Sfrp1	secreted frizzled-related protein 1	0.390268	8.93843e-07	0.221897	2.66085e-28
	ENSMUSG00000030170	Wnt5b	wingless-type MMTV integration site family, member 5B	3.39989	7.37709e-09	2.41787	4.47819e-05
	ENSMUSG00000019880	Rspo3	R-spondin 3	2.06571	2.59953e-07	2.58939	4.1163e-06
	ENSMUSG00000027996	Sfrp2	secreted frizzled-related protein 2	0.24658	1.12755e-10	0.125242	2.68482e-34
	ENSMUSG00000021319	Sfrp4	secreted frizzled-related protein 4	0.233073	7.85293e-10	0.219732	6.04003e-17
	ENSMUSG00000027656	Wisp2	WNT1 inducible signaling pathway protein 2	0.340893	1.13458e-05	0.22883	3.15066e-10
	ENSMUSG00000064325	Hhip	hedgehog interacting protein	28.5297	3.2699e-16	18.0733	2.46287e-63
	ENSMUSG00000029337	Fgf5	fibroblast growth factor 5	294.206	3.21672e-64	21.9859	2.35881e-26
	ENSMUSG00000054252	Fgfr3	fibroblast growth factor receptor 3	4.5067	1.29041e-07	4.01654	1.37374e-14
	ENSMUSG00000030849	Fgfr2	fibroblast growth factor receptor 2	2.68953	9.47697e-07	3.26126	2.17452e-09
	ENSMUSG00000020218	Wif1	WNT inhibitory factor 1	31.6515	1.74904e-35
	ENSMUSG00000042254	Cilp	cartilage intermediate layer protein, nucleotide pyrophosphohydrolase	0.357746	9.54098e-06	0.279108	3.43644e-13
	ENSMUSG00000055632	Hmcn2	hemicentin 2	0.269604	3.56e-12	0.305401	0.000114827
	ENSMUSG00000025789	St8sia2	ST8 alpha-N-acetyl-neuraminide alpha-2,8-sialyltransferase 2	42.9871	7.11264e-67	50.6492	6.85316e-32	NABA_ECM_GLYCOPROTEINS	Genes encoding structural ECM glycoproteins	1.42 e-9	1.74 e-7
	ENSMUSG00000019880	Rspo3	R-spondin 3	2.06571	2.59953e-07	2.58939	4.1163e-06
	ENSMUSG00000017493	Igfbp4	insulin-like growth factor binding protein 4	2.46968	9.41388e-14	1.82008	1.56253e-06
	ENSMUSG00000053475	Tnfaip6	tumor necrosis factor, alpha-induced protein 6	0.483637	1.35361e-05	0.360532	2.47172e-08
	ENSMUSG00000021702	Thbs4	thrombospondin 4	0.214676	1.39561e-05	0.425226	7.73962e-06
	ENSMUSG00000015647	Lama5	laminin, alpha 5	2.82698	6.78291e-17	1.96114	1.13045e-07
	ENSMUSG00000006369	Fbln1	fibulin 1	0.473494	0.000613856	0.307208	3.11919e-13
	ENSMUSG00000042254	Cilp	cartilage intermediate layer protein, nucleotide pyrophosphohydrolase	0.357746	9.54098e-06	0.279108	3.43644e-13
	ENSMUSG00000027656	Wisp2	WNT1 inducible signaling pathway protein 2	0.340893	1.13458e-05	0.22883	3.15066e-10
	ENSMUSG00000034488	Edil3	EGF-like repeats and discoidin I-like domains 3	3.99847	3.65518e-19	2.63108	1.47251e-11
	ENSMUSG00000055632	Hmcn2	hemicentin 2	0.269604	3.56e-12	0.305401	0.000114827
	ENSMUSG00000027966	Col11a1	collagen, type XI, alpha 1	3.15165	1.56715e-35	3.37504	6.40998e-10	REACTOME_EXTRACELLULAR_MATRIX_ORGANIZATION	Genes involved in Extracellular matrix organization	1.73 e-11	3.67 e-9
	ENSMUSG00000026147	Col9a1	collagen, type IX, alpha 1	14.7017	2.27359e-25	5.03532	6.7391e-10
	ENSMUSG00000022483	Col2a1	collagen, type II, alpha 1	7.6702	2.38152e-19	3.23899	0.00510634
	ENSMUSG00000031502	Col4a1	collagen, type IV, alpha 1	2.00932	1.90853e-11	1.34848	0.00521416
	ENSMUSG00000026043	Col3a1	collagen, type III, alpha 1	0.574452	0.000529378	0.32755	7.64699e-13
	ENSMUSG00000043613	Mmp3	matrix metallopeptidase 3 (stromelysin 1, progelatinase)	0.434411	6.13157e-05	0.248831	1.27263e-09
	ENSMUSG00000050578	Mmp13	matrix metallopeptidase 13 (collagenase 3)	3.00378	0.000188016	2.77475	2.38662e-05
	ENSMUSG00000031790	Mmp15	matrix metallopeptidase 15 (membrane-inserted)	3.03317	1.98382e-11	0.221897	2.66085e-28
	ENSMUSG00000043635	Adamts3	ADAM metallopeptidase with thrombospondin type 1 motif, 3	0.482917	2.22615e-05	0.415281	3.84238e-09
	ENSMUSG00000029337	Fgf5	fibroblast growth factor 5	294.206	3.21672e-64	21.9859	2.35881e-26	NABA_SECRETED_FACTORS	Genes encoding secreted soluble factors	1.37 e-11	3 e-9
	ENSMUSG00000031548	Sfrp1	secreted frizzled-related protein 1	0.390268	8.93843e-07	0.221897	2.66085e-28
	ENSMUSG00000004296	Il12b	interleukin 12B (natural killer cell stimulatory factor 2, cytotoxic lymphocyte maturation factor 2, p40)	0.46217	0.000259569	0.542046	0.00212124
	ENSMUSG00000037035	Inhbb	inhibin, beta B	2.84525	9.46361e-15	2.31011	4.05237e-06
	ENSMUSG00000064325	Hhip	hedgehog interacting protein	28.5297	3.2699e-16	18.0733	2.46287e-63
	ENSMUSG00000027996	Sfrp2	secreted frizzled-related protein 2	0.24658	1.12755e-10	0.125242	2.68482e-34
	ENSMUSG00000021319	Sfrp4	secreted frizzled-related protein 4	0.233073	7.85293e-10	0.219732	6.04003e-17
	ENSMUSG00000030170	Wnt5b	wingless-type MMTV integration site family, member 5B	3.39989	7.37709e-09	2.41787	4.47819e-05
	ENSMUSG00000062991	Nrg1	neuregulin 1	0.457605	1.08786e-10	0.461364	7.59564e-09
	ENSMUSG00000029417	Cxcl9	chemokine (C-X-C motif) ligand 9	0.500002	0.000580647	0.428073	1.85639e-05
	ENSMUSG00000033544	Angptl1	angiopoietin-like 1	0.261927	0.000529376	0.336747	2.34828e-11
	ENSMUSG00000026700	Tnfsf4	tumor necrosis factor (ligand) superfamily, member 4	0.450811	3.82769e-06	0.559568	0.000121434
	ENSMUSG00000024593	Megf10	multiple EGF-like-domains 10	5.5985	4.99887e-14	3.56259	9.63296e-08
	ENSMUSG00000020218	Wif1	WNT inhibitory factor 1	31.6515	1.74904e-35
	ENSMUSG00000070473	Cldn3	claudin 3	3.13787	2.36919e-07	1.97269	8.82409e-05	KEGG_CELL_ADHESION_MOLECULES_CAMS	Cell adhesion molecules (CAMs)	1.93 e-8	1.56 e-6
	ENSMUSG00000018569	Cldn7	claudin 7	3.49664	8.41547e-10	2.15714	0.000227126
	ENSMUSG00000022512	Cldn1	claudin 1	1.96142	1.94798e-10	1.61188	1.39178e-06
	ENSMUSG00000024304	Cdh2	cadherin 2, type 1, N-cadherin (neuronal)	2.96911	2.76885e-10	1.9083	1.18214e-06
	ENSMUSG00000025321	Itgb8	integrin, beta 8	3.52188	6.67428e-08	1.87246	6.63188e-05
	ENSMUSG00000031962	Cdh15	cadherin 15, type 1, M-cadherin (myotubule)	5.80914	4.78996e-19	3.60346	1.39044e-08
	ENSMUSG00000040037	Negr1	neuronal growth regulator 1	0.267839	8.17768e-07	0.457599	6.22402e-05
	ENSMUSG00000026442	Nfasc	neurofascin	0.416778	0.000184857	0.253036	9.69937e-12
	ENSMUSG00000031548	Sfrp1	secreted frizzled-related protein 1	0.390268	8.93843e-07	0.221897	2.66085e-28	SMID_Breast_Cancer_Basal_UP	Genes up-regulated in basal subtype of breast cancer samples.	1.7 e-20	1.55 e-17
	ENSMUSG00000022483	Col2a1	collagen, type II, alpha 1	7.6702	2.38152e-19	3.23899	0.00510634
	ENSMUSG00000030170	Wnt5b	wingless-type MMTV integration site family, member 5B	3.39989	7.37709e-09	2.41787	4.47819e-05
	ENSMUSG00000049723	Mmp12	matrix metallopeptidase 12 (macrophage elastase)	0.375269	2.98072e-10	0.347976	3.36368e-08
	ENSMUSG00000022206	Npr3	natriuretic peptide receptor C/guanylate cyclase C (atrionatriuretic peptide receptor C)	4.03881	2.31134e-21	2.4545	8.99509e-09
	ENSMUSG00000050295	Foxc1	forkhead box C1	2.35827	3.56828e-06	2.02749	6.38933e-08
	ENSMUSG00000029755	Dlx5	distal-less homeobox 5	2.55227	0.00037946	3.47372	0.000177273
	ENSMUSG00000068748	Ptprz1	protein tyrosine phosphatase, receptor-type, Z polypeptide 1	3.1281	2.56488e-05	2.20976	6.08546e-05
	ENSMUSG00000000567	Sox9	SRY (sex determining region Y)-box 9	2.99776	6.76634e-09	2.0551	8.76973e-10
	ENSMUSG00000041782	Lad1	ladinin 1	3.47461	3.23872e-15	2.37347	2.48462e-07
	ENSMUSG00000004891	Nes	nestin	3.44458	3.92848e-22	2.20266	1.40597e-06
	ENSMUSG00000044393	Dsg2	desmoglein 2	2.66305	1.55419e-09	1.81665	0.00012838
	ENSMUSG00000024039	Cbs	cystathionine-beta-synthase	4.18755	2.13114e-11	2.61784	3.18626e-05
	ENSMUSG00000044217	Aqp5	aquaporin 5	4.22687	2.58496e-06	3.28806	2.95111e-10
	ENSMUSG00000059430	Actg2	actin, gamma 2, smooth muscle, enteric	12.9192	2.12671e-08	4.18794	0.000894353
	ENSMUSG00000026413	Pkp1	plakophilin 1 (ectodermal dysplasia/skin fragility syndrome)	4.08346	2.8612e-13	2.49317	6.49264e-05
	ENSMUSG00000055373	Fut9	fucosyltransferase 9 (alpha (1,3) fucosyltransferase)	16.7917	8.87408e-24	1.93529	0.00320775
	ENSMUSG00000022512	Cldn1	claudin 1	1.96142	1.94798e-10	1.61188	1.39178e-06
	ENSMUSG00000037725	Ckap2	cytoskeleton associated protein 2	2.01248	0.000138562	2.00679	1.07178e-07
	ENSMUSG00000017716	Birc5	baculoviral IAP repeat containing 5	2.23368	1.37753e-06	2.2144	1.31793e-11
	ENSMUSG00000024304	Cdh2	cadherin 2, type 1, N-cadherin (neuronal)	2.96911	2.76885e-10	1.9083	1.18214e-06
	ENSMUSG00000025321	Itgb8	integrin, beta 8	3.52188	6.67428e-08	1.87246	6.63188e-05
	ENSMUSG00000039238	Znf750	zinc finger protein 750	5.24295	4.70629e-17	3.37093	5.11129e-08
	ENSMUSG00000045045	Lrfn4	leucine rich repeat and fibronectin type III domain containing 4	2.07798	4.60216e-05	2.21473	7.65188e-07
	ENSMUSG00000020218	Wif1	WNT inhibitory factor 1	31.6515	1.74904e-35
	ENSMUSG00000046159	Chrm3	cholinergic receptor, muscarinic 3	3.43904	1.13e-12	2.72621	1.09e-10
	ENSMUSG00000027996	Sfrp2	secreted frizzled-related protein 2	0.24658	1.12755e-10	0.125242	2.68482e-34	DURAND_STROMA_S_UP	Genes up-regulated in the HSC supportive stromal cell lines.	1.1 e-13	3.7 e-11
	ENSMUSG00000006369	Fbln1	fibulin 1	0.473494	0.000613856	0.307208	3.11919e-13
	ENSMUSG00000026043	Col3a1	collagen, type III, alpha 1	0.574452	0.000529378	0.32755	7.64699e-13
	ENSMUSG00000027656	Wisp2	WNT1 inducible signaling pathway protein 2	0.340893	1.13458e-05	0.22883	3.15066e-10
	ENSMUSG00000031790	Mmp15	matrix metallopeptidase 15 (membrane-inserted)	3.03317	1.98382e-11	0.221897	2.66085e-28
	ENSMUSG00000022206	Npr3	natriuretic peptide receptor C/guanylate cyclase C (atrionatriuretic peptide receptor C)	4.03881	2.31134e-21	2.4545	8.99509e-09
	ENSMUSG00000029093	Sorcs2	sortilin-related VPS10 domain containing receptor 2	2.65945	3.49917e-09	2.38264	4.52719e-14
	ENSMUSG00000030849	Fgfr2	fibroblast growth factor receptor 2	2.68953	9.48e-07	3.26126	2.17e-09
	ENSMUSG00000004891	Nes	nestin	3.44458	3.92848e-22	2.20266	1.40597e-06
	ENSMUSG00000028766	Alpl	alkaline phosphatase	3.75835	1.20146e-11	3.88807	7.54555e-11
	ENSMUSG00000051855	Mest	mesoderm specific transcript homolog (mouse)	4.10689	6.81463e-29	4.36376	1.82498e-19
	ENSMUSG00000021359	Tfap2a	transcription factor AP-2 alpha (activating enhancer binding protein 2 alpha)	2.6684	1.05656e-10	2.40241	1.45568e-06
	ENSMUSG00000015468	Notch4	notch 4	2.38052	3.46629e-11	1.8786	1.24689e-06
	ENSMUSG00000022512	Cldn1	claudin 1	1.96142	1.94798e-10	1.61188	1.39178e-06

## Sheet: List of genes in stoma
	Differentially expressed genes in the stromal fraction of M6-Hh tumours compared to M6-Ctrl or M6-Hh + SMOi
	FDR threshold	0.01
	> 2-fold change
			Hh vs control			Hh vs Hh+ SMOi
	ens_id	gene_name	2^log FC	P Value	-log10(pvalue)	2^log FC	P Value	-log10(pvalue)
	ENSMUSG00000029337	Fgf5	294.206	3.21672e-64	63.4926	21.9859	2.35881e-26	25.6273
	ENSMUSG00000022949	Clic6	80.261	2.21668e-90	89.6543	11.9902	1.33762e-34	33.8737
	ENSMUSG00000025789	St8sia2	42.9871	7.11264e-67	66.148	50.6492	6.85316e-32	31.1641
	ENSMUSG00000064325	Hhip	28.5297	3.2699e-16	15.4855	18.0733	2.46287e-63	62.6086
	ENSMUSG00000032769	Trpa1	17.8587	5.86768e-29	28.2315	4.07813	5.17057e-08	7.28646
	ENSMUSG00000055373	Fut9	16.7917	8.87408e-24	23.0519	1.93529	0.00320775	2.4938
	ENSMUSG00000026147	Col9a1	14.7017	2.27359e-25	24.6433	5.03532	6.7391e-10	9.1714
	ENSMUSG00000070880	Gad1	13.646	2.19007e-30	29.6595	4.29504	2.08087e-12	11.6818
	ENSMUSG00000059430	Actg2	12.9192	2.12671e-08	7.67229	4.18794	0.000894353	3.04849
	ENSMUSG00000022483	Col2a1	7.6702	2.38152e-19	18.6231	3.23899	0.00510634	2.29189
	ENSMUSG00000047730	Fcgbp	7.15576	4.20546e-18	17.3762	3.39954	4.04909e-11	10.3926
	ENSMUSG00000025407	Gli1	6.8749	2.50052e-25	24.602	68.0377	1.81578e-102	101.741
	ENSMUSG00000057722	Lepr	6.79007	1.02678e-32	31.9885	4.03705	3.02995e-15	14.5186
	ENSMUSG00000031150	Ccdc120	6.03039	2.88503e-28	27.5399	2.43925	3.0783e-07	6.51169
	ENSMUSG00000021466	Ptch1	5.97553	4.81619e-54	53.3173	5.88251	1.31288e-35	34.8818
	ENSMUSG00000028681	Ptch2	5.82725	4.2493e-20	19.3717	7.84296	1.71129e-61	60.7667
	ENSMUSG00000031962	Cdh15	5.80914	4.78996e-19	18.3197	3.60346	1.39044e-08	7.85685
	ENSMUSG00000043924	Ncmap	5.75029	2.72954e-19	18.5639	2.89686	5.08301e-08	7.29388
	ENSMUSG00000043003	Rasef	5.71611	2.23019e-13	12.6517	2.07482	6.15266e-08	7.21094
	ENSMUSG00000023011	Faim2	5.65226	9.1116e-11	10.0404	2.35454	7.85491e-05	4.10486
	ENSMUSG00000023011	Gm13394	5.65226	9.1116e-11	10.0404	2.31454	8.92843e-06	5.04923
	ENSMUSG00000028786	Tmem54	5.63148	3.15674e-15	14.5008	2.02733	1.50191e-06	5.82335
	ENSMUSG00000024593	Megf10	5.5985	4.99887e-14	13.3011	3.56259	9.63296e-08	7.01624
	ENSMUSG00000060924	Csmd1	5.48728	7.80567e-16	15.1076	2.77339	3.18672e-05	4.49666
	ENSMUSG00000076434	Wfdc3	5.4354	1.36062e-14	13.8663	4.81672	2.40194e-09	8.61944
	ENSMUSG00000019789	Hey2	5.37001	2.77009e-13	12.5575	3.27786	1.63718e-12	11.7859
	ENSMUSG00000039238	Zfp750	5.24295	4.70629e-17	16.3273	3.37093	5.11129e-08	7.29147
	ENSMUSG00000057454	Lypd3	5.08826	5.74958e-11	10.2404	2.52382	1.8497e-05	4.7329
	ENSMUSG00000068876	Cgn	5.02683	1.77406e-18	17.751	2.66052	3.72334e-09	8.42907
	ENSMUSG00000034607	Pof1b	4.81218	5.45125e-10	9.2635	2.30204	3.44023e-05	4.46341
	ENSMUSG00000037541	Shank2	4.71511	9.63251e-14	13.0163	3.31044	4.70533e-15	14.3274
	ENSMUSG00000037605	Lphn3	4.54724	2.20018e-21	20.6575	2.03831	0.00010344	3.98531
	ENSMUSG00000054252	Fgfr3	4.5067	1.29041e-07	6.88927	4.01654	1.37374e-14	13.8621
	ENSMUSG00000053399	Adamts18	4.45688	2.42374e-11	10.6155	3.4576	1.48567e-05	4.82808
	ENSMUSG00000030701	Plekhb1	4.28961	1.07726e-15	14.9677	2.50393	9.78638e-07	6.00938
	ENSMUSG00000046694	Fam46b	4.22923	2.75261e-17	16.5603	3.19842	6.151e-10	9.21105
	ENSMUSG00000044217	Aqp5	4.22687	2.58496e-06	5.58755	3.28806	2.95111e-10	9.53001
	ENSMUSG00000030351	Tspan11	4.19716	1.49117e-14	13.8265	2.67906	1.5505e-10	9.80953
	ENSMUSG00000024039	Cbs	4.18755	2.13114e-11	10.6714	2.61784	3.18626e-05	4.49672
	ENSMUSG00000031075	Ano1	4.18641	4.50391e-26	25.3464	2.79953	4.66916e-09	8.33076
	ENSMUSG00000016262	Sertad4	4.18091	7.0861e-24	23.1496	2.4133	1.33628e-12	11.8741
	ENSMUSG00000059921	Unc5c	4.15414	2.97352e-08	7.52673	1.85573	9.6723e-05	4.01447
	ENSMUSG00000048078	Tenm4	4.11176	4.42566e-17	16.354	2.44081	8.90937e-06	5.05015
	ENSMUSG00000051855	Mest	4.10689	6.81463e-29	28.1666	4.36376	1.82498e-19	18.7387
	ENSMUSG00000026413	Pkp1	4.08346	2.8612e-13	12.5435	2.49317	6.49264e-05	4.18758
	ENSMUSG00000022206	Npr3	4.03881	2.31134e-21	20.6361	2.4545	8.99509e-09	8.04599
	ENSMUSG00000055368	Slc6a2	4.03454	0.000671175	3.17316	8.23109	7.96541e-25	24.0988
	ENSMUSG00000034488	Edil3	3.99847	3.65518e-19	18.4371	2.63108	1.47251e-11	10.8319
	ENSMUSG00000040289	Hey1	3.93605	4.95936e-16	15.3046	2.97316	1.27902e-10	9.89312
	ENSMUSG00000085399	9130206I24Rik	3.91776	6.46386e-14	13.1895	2.70784	2.17774e-13	12.662
	ENSMUSG00000001504	Irx2	3.91555	4.41512e-09	8.35506	2.65392	3.5257e-15	14.4528
	ENSMUSG00000053647	Gper1	3.90475	7.46475e-12	11.127	2.56193	5.27519e-11	10.2778
	ENSMUSG00000030739	Myh14	3.86612	1.69681e-11	10.7704	2.24178	0.000431761	3.36476
	ENSMUSG00000045573	Penk	3.86505	2.44909e-10	9.611	3.32987	5.35178e-18	17.2715
	ENSMUSG00000028766	Alpl	3.75835	1.20146e-11	10.9203	3.88807	7.54555e-11	10.1223
	ENSMUSG00000048644	Ctxn1	3.70784	2.73799e-11	10.5626	2.72723	7.28169e-13	12.1378
	ENSMUSG00000000416	Cttnbp2	3.69729	5.54165e-12	11.2564	2.32677	5.35477e-06	5.27126
	ENSMUSG00000022286	Grhl2	3.65792	6.14156e-10	9.21172	2.17569	6.7412e-06	5.17126
	ENSMUSG00000020601	Trib2	3.56479	1.8036e-14	13.7439	2.24619	1.07653e-11	10.968
	ENSMUSG00000022582	Ly6g	3.52997	6.21622e-05	4.20647	4.46972	4.37133e-07	6.35939
	ENSMUSG00000025321	Itgb8	3.52188	6.67428e-08	7.1756	1.87246	6.63188e-05	4.17836
	ENSMUSG00000050334	C130071C03Rik	3.50002	1.50539e-08	7.82235	5.21844	1.00599e-19	18.9974
	ENSMUSG00000018569	Cldn7	3.49664	8.41547e-10	9.07492	2.15714	0.000227126	3.64373
	ENSMUSG00000038146	Notch3	3.48405	1.99197e-13	12.7007	2.248	2.07633e-05	4.6827
	ENSMUSG00000041782	Lad1	3.47461	3.23872e-15	14.4896	2.37347	2.48462e-07	6.60474
	ENSMUSG00000026303	Mlph	3.45458	1.5463e-11	10.8107	2.69248	1.53989e-08	7.81251
	ENSMUSG00000004891	Nes	3.44458	3.92848e-22	21.4058	2.20266	1.40597e-06	5.85202
	ENSMUSG00000046159	Chrm3	3.43904	1.1301e-12	11.9469	2.72621	1.09388e-10	9.96103
	ENSMUSG00000030170	Wnt5b	3.39989	7.37709e-09	8.13211	2.41787	4.47819e-05	4.3489
	ENSMUSG00000046589	Lrrc8e	3.323	5.40553e-11	10.2672	2.25037	5.47487e-08	7.26163
	ENSMUSG00000048402	Gli2	3.29457	3.83715e-09	8.41599	2.59777	4.25626e-12	11.371
	ENSMUSG00000000983	Wfdc18	3.25411	2.32004e-06	5.6345	2.11054	2.155e-06	5.66655
	ENSMUSG00000040653	Ppp1r14c	3.25207	5.78703e-08	7.23754	2.26724	4.04435e-07	6.39315
	ENSMUSG00000020911	Krt19	3.20997	2.01707e-12	11.6953	2.52603	3.42476e-08	7.46537
	ENSMUSG00000027966	Col11a1	3.15165	1.56715e-35	34.8049	3.37504	6.40998e-10	9.19314
	ENSMUSG00000070473	Cldn3	3.13787	2.36919e-07	6.6254	1.97269	8.82409e-05	4.05433
	ENSMUSG00000068748	Ptprz1	3.1281	2.56488e-05	4.59093	2.20976	6.08546e-05	4.21571
	ENSMUSG00000056313	1810011O10Rik	3.07343	2.56177e-16	15.5915	2.7988	4.01227e-16	15.3966
	ENSMUSG00000046761	Fam83h	3.06065	1.57909e-07	6.80159	2.59851	1.16144e-05	4.935
	ENSMUSG00000070867	Trabd2b	3.04695	2.01173e-15	14.6964	2.46065	2.23446e-16	15.6508
	ENSMUSG00000035455	Fignl1	3.03073	1.39715e-11	10.8548	2.77588	4.37985e-12	11.3585
	ENSMUSG00000031636	Pdlim3	3.01458	7.36833e-09	8.13263	3.05252	7.72315e-07	6.11221
	ENSMUSG00000050578	Mmp13	3.00378	0.000188016	3.72581	2.77475	2.38662e-05	4.62222
	ENSMUSG00000000567	Sox9	2.99776	6.76634e-09	8.16965	2.0551	8.76973e-10	9.05701
	ENSMUSG00000005687	Bcas2	2.9945	2.66335e-11	10.5746	2.44058	1.43595e-10	9.84286
	ENSMUSG00000024304	Cdh2	2.96911	2.76885e-10	9.5577	1.9083	1.18214e-06	5.92733
	ENSMUSG00000068740	Celsr2	2.94346	4.98686e-12	11.3022	1.76732	0.000392277	3.40641
	ENSMUSG00000025083	Afap1l2	2.89841	8.79633e-10	9.0557	2.66593	1.01396e-09	8.99398
	ENSMUSG00000041801	Phlda3	2.86323	2.787e-10	9.55486	2.16874	1.32412e-06	5.87807
	ENSMUSG00000037035	Inhbb	2.84525	9.46361e-15	14.0239	2.31011	4.05237e-06	5.39229
	ENSMUSG00000097709	2810429I04Rik	2.84077	1.0159e-11	10.9931	3.45912	2.71439e-11	10.5663
	ENSMUSG00000015647	Lama5	2.82698	6.78291e-17	16.1686	1.96114	1.13045e-07	6.94675
	ENSMUSG00000005968	Tuft1	2.81065	4.87936e-08	7.31164	2.23513	1.85757e-06	5.73106
	ENSMUSG00000037072	sep15 (gene)	2.8023	1.31535e-15	14.881	2.05222	1.21321e-10	9.91607
	ENSMUSG00000028664	Ephb2	2.77111	0.000343965	3.46349	2.3996	1.75717e-08	7.75519
	ENSMUSG00000046341	Gm11223	2.7575	6.95346e-16	15.1578	2.23617	1.69846e-08	7.76994
	ENSMUSG00000027852	Nras	2.73414	1.55253e-10	9.80896	1.95734	6.68656e-07	6.1748
	ENSMUSG00000024665	Fads2	2.7003	1.6943e-09	8.77101	2.25193	1.44455e-08	7.84027
	ENSMUSG00000035566	Pcdh17	2.6994	4.0962e-14	13.3876	1.87034	0.00105066	2.97854
	ENSMUSG00000030849	Fgfr2	2.68953	9.47697e-07	6.02333	3.26126	2.17452e-09	8.66264
	ENSMUSG00000021359	Tfap2a	2.6684	1.05656e-10	9.97611	2.40241	1.45568e-06	5.83693
	ENSMUSG00000044393	Dsg2	2.66305	1.55419e-09	8.8085	1.81665	0.00012838	3.8915
	ENSMUSG00000029093	Sorcs2	2.65945	3.49917e-09	8.45604	2.38264	4.52719e-14	13.3442
	ENSMUSG00000041674	BC006965	2.59339	1.24042e-08	7.90643	3.04517	1.34364e-05	4.87172
	ENSMUSG00000029755	Dlx5	2.55227	0.00037946	3.42083	3.47372	0.000177273	3.75136
	ENSMUSG00000054662	Ano9	2.49857	0.000154277	3.8117	2.50987	0.00012906	3.88921
	ENSMUSG00000026414	Tnnt2	2.48411	2.95071e-07	6.53007	2.01098	0.000130794	3.88341
	ENSMUSG00000017493	Igfbp4	2.46968	9.41388e-14	13.0262	1.82008	1.56253e-06	5.80617
	ENSMUSG00000044641	Pard6b	2.45782	0.000181779	3.74046	2.1908	2.91745e-05	4.535
	ENSMUSG00000041886	Macc1	2.42114	1.30434e-06	5.88461	2.49451	7.826e-05	4.10646
	ENSMUSG00000007379	Dennd2c	2.41227	2.43758e-06	5.61304	2.1946	4.88255e-07	6.31135
	ENSMUSG00000044461	Shisa2	2.40108	0.000152804	3.81586	2.35869	0.000101316	3.99432
	ENSMUSG00000015970	Chdh	2.39439	3.03981e-08	7.51715	2.15777	1.76042e-10	9.75438
	ENSMUSG00000079560	Hoxa3	2.39115	0.000476886	3.32159	2.15072	4.79561e-05	4.31916
	ENSMUSG00000015468	Notch4	2.38052	3.46629e-11	10.4601	1.8786	1.24689e-06	5.90417
	ENSMUSG00000050295	Foxc1	2.35827	3.56828e-06	5.44754	2.02749	6.38933e-08	7.19454
	ENSMUSG00000017491	Rarb	2.33615	2.97559e-08	7.52643	2.24926	7.82388e-09	8.10658
	ENSMUSG00000029868	Trpv6	2.33347	3.95371e-07	6.40299	2.09635	9.70713e-06	5.01291
	ENSMUSG00000027454	Gins1	2.32945	5.38169e-10	9.26908	2.67871	8.30856e-11	10.0805
	ENSMUSG00000026688	Mgst3	2.31359	3.64447e-08	7.43837	2.72975	1.86223e-10	9.72997
	ENSMUSG00000008136	Fhl2	2.29391	4.95281e-09	8.30515	2.07813	1.79051e-08	7.74702
	ENSMUSG00000029167	Ppargc1a	2.24096	8.39684e-08	7.07588	2.70653	1.32013e-12	11.8794
	ENSMUSG00000085560	C230038L03Rik	2.2406	7.24942e-08	7.1397	2.12705	1.38409e-05	4.85884
	ENSMUSG00000039187	Fanci	2.239	3.06991e-05	4.51287	2.13077	5.79248e-06	5.23714
	ENSMUSG00000017716	Birc5	2.23368	1.37753e-06	5.8609	2.2144	1.31793e-11	10.8801
	ENSMUSG00000009545	Kcnq1	2.20906	1.13857e-05	4.94364	2.31146	5.28452e-09	8.27699
	ENSMUSG00000094344	Gm11942	2.20067	1.49855e-07	6.82433	2.05382	1.20936e-05	4.91745
	ENSMUSG00000032348	Gsta4	2.19751	1.33963e-05	4.87301	2.86671	1.33963e-05	4.87301
	ENSMUSG00000025578	Cbx8	2.18211	2.00006e-07	6.69896	2.78598	1.33718e-11	10.8738
	ENSMUSG00000097514	Gm17619	2.16806	0.00271914	2.56557	2.1378	6.18642e-06	5.20856
	ENSMUSG00000022422	Dscc1	2.09947	2.77946e-06	5.55604	2.55029	3.19316e-07	6.49578
	ENSMUSG00000030137	Tuba8	2.09349	0.000262381	3.58107	2.44327	5.1719e-06	5.28635
	ENSMUSG00000068105	Tnfrsf13c	2.0838	0.00024768	3.60611	2.10747	0.000287224	3.54178
	ENSMUSG00000045045	Lrfn4	2.07798	4.60216e-05	4.33704	2.21473	7.65188e-07	6.11623
	ENSMUSG00000019880	Rspo3	2.06571	2.59953e-07	6.5851	2.58939	4.1163e-06	5.38549
	ENSMUSG00000030796	Tead2	2.05111	2.37998e-06	5.62343	2.14369	9.22318e-09	8.03512
	ENSMUSG00000059323	Tonsl	2.04505	3.89268e-07	6.40975	2.0277	5.38916e-06	5.26848
	ENSMUSG00000045273	Cenph	2.03663	8.73902e-07	6.05854	2.23835	0.00062585	3.20353
	ENSMUSG00000018849	Wwc1	2.02136	0.00061344	3.21223	2.18501	7.76872e-06	5.10965
	ENSMUSG00000020646	Mboat2	2.01785	1.04563e-05	4.98062	2.19838	4.57609e-05	4.33951
	ENSMUSG00000037725	Ckap2	2.01248	0.000138562	3.85836	2.00679	1.07178e-07	6.96989
	ENSMUSG00000031502	Col4a1	2.00932	1.90853e-11	10.7193	1.34848	0.00521416	2.28282
	ENSMUSG00000021986	Amer2	2.00723	1.29487e-06	5.88777	3.23703	2.19754e-10	9.65806
	ENSMUSG00000087259	2610035D17Rik	2.00536	0.000224866	3.64808	2.00454	1.71218e-05	4.76645
	ENSMUSG00000034206	Polq	2.00143	0.000144979	3.83869	2.22022	3.41904e-06	5.4661
	ENSMUSG00000022512	Cldn1	1.96142	1.94798e-10	9.71041	1.61188	1.39178e-06	5.85643
	ENSMUSG00000026043	Col3a1	0.574452	0.000529378	3.27623	0.32755	7.64699e-13	12.1165
	ENSMUSG00000000142	Axin2	0.519255	0.000122107	3.91326	0.63166	0.000422823	3.37384
	ENSMUSG00000070469	Adamtsl3	0.490163	0.00031613	3.50013	0.300914	7.70131e-16	15.1134
	ENSMUSG00000053475	Tnfaip6	0.483637	1.35361e-05	4.86851	0.360532	2.47172e-08	7.607
	ENSMUSG00000043635	Adamts3	0.482917	2.22615e-05	4.65244	0.415281	3.84238e-09	8.4154
	ENSMUSG00000028214	Gem	0.47761	2.43402e-08	7.61368	0.491225	1.27202e-09	8.8955
	ENSMUSG00000006369	Fbln1	0.473494	0.000613856	3.21193	0.307208	3.11919e-13	12.506
	ENSMUSG00000062991	Nrg1	0.457605	1.08786e-10	9.96343	0.461364	7.59564e-09	8.11944
	ENSMUSG00000055254	Ntrk2	0.450865	3.89816e-05	4.40914	0.304245	1.94564e-16	15.7109
	ENSMUSG00000026700	Tnfsf4	0.450811	3.82769e-06	5.41706	0.559568	0.000121434	3.91566
	ENSMUSG00000050069	Grem2	0.445296	4.58858e-05	4.33832	0.394264	7.47357e-06	5.12647
	ENSMUSG00000021732	Fgf10	0.442605	0.000585426	3.23253	0.245588	1.44118e-08	7.84128
	ENSMUSG00000043613	Mmp3	0.434411	6.13157e-05	4.21243	0.248831	1.27263e-09	8.8953
	ENSMUSG00000003665	Has1	0.424298	0.00029071	3.53654	0.332831	1.96595e-05	4.70643
	ENSMUSG00000026442	Nfasc	0.416778	0.000184857	3.73316	0.253036	9.69937e-12	11.0133
	ENSMUSG00000024164	C3	0.404428	5.53459e-08	7.25691	0.337462	1.09885e-12	11.9591
	ENSMUSG00000031548	Sfrp1	0.390268	8.93843e-07	6.04874	0.221897	2.66085e-28	27.575
	ENSMUSG00000002565	Scin	0.382265	1.91213e-10	9.71848	0.446905	1.05333e-07	6.97744
	ENSMUSG00000049723	Mmp12	0.375269	2.98072e-10	9.52568	0.347976	3.36368e-08	7.47319
	ENSMUSG00000039683	Sdk1	0.374488	8.30904e-07	6.08045	0.320657	1.02363e-08	7.98986
	ENSMUSG00000035279	Ssc5d	0.371789	9.17233e-10	9.03752	0.243801	9.82001e-22	21.0079
	ENSMUSG00000032845	Alpk2	0.359753	0.00038743	3.41181	0.388503	9.33329e-05	4.02997
	ENSMUSG00000042254	Cilp	0.357746	9.54098e-06	5.02041	0.279108	3.43644e-13	12.4639
	ENSMUSG00000027656	Wisp2	0.340893	1.13458e-05	4.94517	0.22883	3.15066e-10	9.5016
	ENSMUSG00000049001	Ndnf	0.331881	5.86598e-17	16.2317	0.377496	6.68213e-15	14.1751
	ENSMUSG00000057967	Fgf18	0.32338	6.05174e-09	8.21812	0.273443	1.3312e-11	10.8758
	ENSMUSG00000028600	Podn	0.318785	3.79868e-06	5.42037	0.213662	2.6411e-12	11.5782
	ENSMUSG00000074207	Adh1	0.313504	1.12942e-05	4.94714	0.287901	9.73415e-11	10.0117
	ENSMUSG00000030077	Chl1	0.311681	5.06638e-10	9.2953	0.217217	4.17399e-14	13.3794
	ENSMUSG00000051048	P4ha3	0.294244	3.83271e-11	10.4165	0.531585	5.5223e-07	6.25788
	ENSMUSG00000026874	Hc	0.293161	2.3007e-10	9.63814	0.346052	2.21482e-09	8.65466
	ENSMUSG00000055632	Hmcn2	0.269604	3.56169e-12	11.4483	0.305401	0.000114827	3.93996
	ENSMUSG00000040037	Negr1	0.267839	8.17768e-07	6.08737	0.457599	6.22402e-05	4.20593
	ENSMUSG00000033544	Angptl1	0.261927	0.000529376	3.27624	0.336747	2.34828e-11	10.6292
	ENSMUSG00000027996	Sfrp2	0.24658	1.12755e-10	9.94786	0.125242	2.68482e-34	33.5711
	ENSMUSG00000032181	Scg3	0.235913	9.889e-10	9.00485	0.255407	1.38024e-11	10.86
	ENSMUSG00000021319	Sfrp4	0.233073	7.85293e-10	9.10497	0.219732	6.04003e-17	16.219
	ENSMUSG00000021702	Thbs4	0.214676	1.39561e-05	4.85524	0.425226	7.73962e-06	5.11128
	ENSMUSG00000052957	Gas1	0.179385	4.24478e-14	13.3721	0.190525	1.4965e-43	42.8249
