# Supplementary material for: Targeting stromal remodeling and cancer stem cell plasticity overcomes chemoresistance in triple negative breast cancer
Source: Nat Commun. 2018 Jul 24;9:2897. doi: 10.1038/s41467-018-05220-6 (PMC6057940; doi:10.1038/s41467-018-05220-6)
Supplement: Supplementary file 4 — Supplementary Data 2 [file 41467_2018_5220_MOESM4_ESM.xlsx]

## Sheet: CAFs from Hh vs Ctrl tumors
		Differentially expressed genes in single CAFs from M6-Hh compared to M6-Ctrl tumors
				Hh vs control
			gene_name	P Value	Average difference
			Penk	2.34244e-62	1.76595		Only genes detected in at least 10% of the cells from either group (minimum of 5 cells), displayed at least a 0.1 fold difference (log-scale) between the two groups and a 10% difference in the fraction detection between the two groups, were considered for analysis.”
			Mest	3.24756e-41	1.75507
			Ptch1	3.10475e-68	1.11599
			Mdk	5.41616e-45	1.09575
			Olfml3	2.85759e-53	1.05427
			Gpc3	1.48893e-46	0.960964
			Mafb	1.92502e-31	0.852707
			Gdf10	4.47124e-17	0.779249
			Cxcl14	3.16115e-07	0.774753
			Mgst3	8.08241e-32	0.769501
			Fhl2	1.76104e-31	0.744554
			Peg3	1.09207e-22	0.741314
			Nr2f2	1.89277e-31	0.718048
			Pid1	5.52501e-34	0.712535
			Ctla2a	8.30463e-09	0.699197
			Igf1	1.91689e-21	0.676707
			Trabd2b	2.58663e-32	0.672492
			Ccdc3	3.61969e-24	0.663389
			Ptch2	8.61692e-43	0.663382
			Csrp1	1.31207e-23	0.648774
			Rdh10	1.05621e-18	0.618612
			Tspan11	1.35426e-31	0.614258
			Gas6	1.33719e-11	0.611814
			Cd200	2.15216e-15	0.60985
			Hhip	3.04382e-37	0.606038
			Phlda3	4.12808e-18	0.605993
			Calca	6.75694e-19	0.588865
			St8sia2	7.37746e-31	0.577827
			Pltp	3.26197e-19	0.575718
			Marcksl1	2.95926e-22	0.557689
			Il6st	8.77811e-22	0.557009
			Cldn1	1.32208e-26	0.545956
			Col18a1	9.18617e-17	0.525047
			Lxn	6.9391e-22	0.507045
			Sept11	1.19178e-20	0.489322
			Lgr4	2.48953e-24	0.46668
			Lepr	2.84113e-33	0.455637
			Fancc	3.94731e-30	0.452961
			Cdkn2b	1.49705e-19	0.441814
			Gxylt2	3.00223e-15	0.432409
			Cdkn2a	2.82165e-15	0.431965
			Dact1	3.79455e-15	0.423284
			Nr4a2	1.52429e-05	0.421037
			Serpinb9b	5.09052e-20	0.414573
			Cxcl12	1.40556e-09	0.413688
			Hs6st2	4.14108e-25	0.412263
			Hck	2.11564e-18	0.402442
			Rbp1	1.24363e-14	0.398726
			Tsc22d3	1.50829e-13	0.392563
			Cdh11	1.12867e-10	0.384624
			Dab2	5.28665e-14	0.376635
			Galnt18	9.43819e-22	0.37322
			Wfdc1	9.82722e-13	0.350429
			Adamtsl1	3.91419e-11	0.347118
			C1qtnf2	8.86891e-12	0.345101
			Grasp	4.31155e-13	0.344099
			F3	2.36768e-07	0.339102
			Cnn2	1.17372e-08	0.338933
			Cdkn1c	7.46789e-06	0.334322
			Efnb1	5.83971e-12	0.332133
			Entpd2	4.51774e-08	0.331756
			Slit2	2.66009e-08	0.326152
			Ephb2	5.8956e-15	0.317333
			Acta2	7.03561e-07	0.314723
			Cyp1b1	1.7438e-07	0.307968
			Clic6	1.3385e-24	0.301949
			Sh3pxd2a	3.04912e-09	0.300319
			Vstm4	6.7977e-11	0.299472
			Gli1	2.05978e-25	0.298798
			1500015O10Rik	3.05702e-12	0.297328
			PISD	4.57655e-14	0.29643
			Fgf7	6.11357e-07	0.290407
			Arap1	6.65664e-09	0.288682
			Pear1	9.15015e-12	0.287689
			Bnc2	1.99904e-11	0.282463
			Gm2a	2.59046e-07	0.280725
			Nme4	5.67923e-13	0.278855
			Tmem119	5.22951e-07	0.273354
			Sorcs2	6.65203e-13	0.272071
			Ptger3	3.16764e-10	0.271756
			Cdh13	1.44501e-09	0.271331
			Gpsm3	3.60842e-09	0.269811
			Cpne8	6.83197e-07	0.268365
			Fzd2	3.96765e-11	0.268222
			Actn1	6.57268e-06	0.262326
			Runx1t1	3.35892e-12	0.259338
			Fmo1	1.0663e-10	0.258804
			Kcne4	1.68289e-10	0.258781
			Sertad4	9.74127e-13	0.256642
			Matn2	1.72565e-06	0.252888
			Angpt4	1.14522e-15	0.252385
			Zim1	7.48866e-10	0.249873
			Wisp1	3.294e-09	0.248718
			Podxl2	6.15215e-09	0.248421
			Cdh5	3.99201e-13	0.2468
			Dkk3	7.97964e-07	0.245354
			Lrrc32	1.27549e-06	0.24481
			Fgf5	9.16364e-12	0.243186
			Pdcd4	1.14844e-05	0.239443
			Lhfpl2	2.31323e-08	0.238493
			Ctxn1	2.83499e-14	0.237745
			Tead2	1.0175e-10	0.237623
			Slc6a2	3.31159e-11	0.237121
			Cpxm1	3.32919e-05	0.234896
			Snai1	1.50485e-07	0.228893
			Tbc1d4	2.91752e-11	0.22791
			Sms	2.63463e-09	0.227809
			Nradd	2.03692e-08	0.227501
			Arhgap20	2.22791e-06	0.225623
			Fblim1	1.0535e-11	0.224209
			Tpbgl	1.06196e-10	0.217199
			Spry1	7.46652e-09	0.21343
			Adamts9	2.14077e-07	0.212124
			Gpr39	5.77253e-14	0.21043
			Hic1	1.62187e-05	0.209059
			Epha3	2.37165e-07	0.206765
			Pfn2	5.98147e-05	0.204973
			Rgmb	1.38248e-06	0.202209
			Frmd5	7.44187e-16	0.200031
			Pik3ip1	1.72402e-06	0.199205
			Fkbp5	6.84188e-11	0.197888
			Fdx1	1.09229e-05	0.190802
			Gli2	3.51101e-11	0.189137
			Trib2	2.50183e-10	0.184848
			Ttyh3	1.4313e-05	0.184821
			Tmem64	9.18956e-07	0.183435
			Synm	2.77655e-06	0.178395
			Mllt3	2.06613e-06	0.173009
			Tnik	1.98903e-07	0.172324
			Ephb3	1.78229e-07	0.170171
			Ank2	1.80314e-05	0.169182
			Mr1	5.79141e-07	0.167963
			Rasgrp2	1.04643e-10	0.154507
			Mfap3l	2.00541e-08	0.151221
			Col4a2	1.54301e-07	0.117396
			Col4a1	3.28296e-06	0.11316
			Arhgap42	0.00010264	-0.1
			Dram1	2.24213e-05	-0.108283
			Fam102b	0.00171268	-0.115257
			Iqgap2	1.03963e-11	-0.123051
			Slc16a1	5.29917e-06	-0.125616
			Anpep	1.38496e-05	-0.129334
			Mbd2	4.68864e-05	-0.133875
			Prkca	2.1576e-05	-0.138644
			Aplp2	7.75952e-05	-0.139788
			Sdk1	1.26185e-05	-0.14237
			Fgf2	5.37713e-07	-0.143071
			Stxbp6	8.31049e-05	-0.143635
			Nav3	9.33256e-12	-0.145808
			C1galt1	5.58959e-06	-0.14835
			Rhou	5.82007e-05	-0.149274
			Fgf18	5.12048e-07	-0.15003
			Tgfb2	4.32401e-06	-0.150163
			Ackr1	6.71006e-07	-0.150665
			Nox4	0.00037168	-0.153424
			Clec2d	5.72235e-05	-0.154539
			Dhrs7	0.000211581	-0.155216
			Fyn	0.000393428	-0.155998
			Rbpj	0.000170178	-0.157412
			St3gal2	2.58612e-05	-0.16334
			Daam1	3.58473e-06	-0.163732
			Jam2	2.55444e-09	-0.170173
			Dapk1	0.000210662	-0.170868
			Rnf213	5.17559e-05	-0.172068
			Pxdn	3.02146e-05	-0.178468
			Rora	1.32902e-05	-0.178866
			H2-T22	0.00017215	-0.183641
			Slc16a3	3.4583e-09	-0.183878
			H2-Q4	2.54466e-09	-0.184166
			Ar	1.04607e-05	-0.185099
			Slpi	4.01838e-07	-0.18943
			Atp1b1	1.53918e-07	-0.189637
			B4galt5	1.97337e-08	-0.191111
			Lamb2	3.15573e-08	-0.192861
			Ssc5d	1.9362e-10	-0.195085
			Lmo2	8.91637e-06	-0.19656
			Flrt2	1.72912e-06	-0.197516
			Camk2n1	2.27858e-05	-0.197639
			Dcbld2	1.65537e-05	-0.200916
			Sntb2	2.81725e-05	-0.204577
			Cxcl16	1.405e-06	-0.205085
			Ptgfrn	1.1646e-05	-0.205952
			Cebpb	2.50305e-05	-0.206064
			Il13ra1	8.96663e-06	-0.206311
			Plxdc2	5.37974e-06	-0.208287
			Opcml	8.44717e-09	-0.210865
			Maff	0.000408032	-0.211635
			Zfp385a	1.5139e-05	-0.21332
			Pam	4.95541e-07	-0.215121
			Emilin2	3.84032e-05	-0.215553
			Pxdc1	8.28881e-07	-0.216341
			Acly	2.43928e-07	-0.217385
			Man2a1	8.34781e-07	-0.21751
			Carhsp1	1.53507e-06	-0.218633
			Pcsk6	7.15798e-09	-0.219487
			Osmr	1.54667e-06	-0.22104
			Aspn	3.29743e-05	-0.222474
			Mast4	4.61334e-07	-0.224626
			Cldn10	5.17631e-12	-0.2275
			Enah	3.78e-07	-0.229768
			Mrc2	7.79071e-09	-0.229872
			S100a1	4.73562e-06	-0.229974
			Islr	3.86717e-06	-0.231726
			Csf1	9.83222e-08	-0.231994
			Zbp1	6.86551e-06	-0.232541
			Vcan	3.62514e-07	-0.232606
			Dlc1	3.48587e-07	-0.233326
			H2-Q7	1.07805e-11	-0.234526
			Dhrs3	3.04716e-07	-0.235193
			Gpr153	8.81362e-10	-0.237806
			Kcnj8	8.33901e-07	-0.239594
			Ifngr1	5.96151e-09	-0.243208
			Raph1	1.97953e-08	-0.244019
			Tmem45a	8.01181e-08	-0.244697
			Noct	7.42555e-10	-0.254107
			Irf7	1.07359e-06	-0.255629
			Tnfaip2	2.78766e-06	-0.26217
			Gda	3.71624e-06	-0.264469
			St3gal1	1.14342e-10	-0.26568
			Nfil3	6.30688e-10	-0.26796
			Islr2	2.18684e-14	-0.268177
			Maf	5.63665e-09	-0.268575
			Spsb1	7.77972e-10	-0.268637
			Sdc4	2.14943e-07	-0.269407
			Ptgs1	8.7834e-15	-0.273472
			Sulf2	6.29937e-10	-0.281082
			Sparcl1	3.29056e-06	-0.282743
			Rcan1	1.50421e-07	-0.285656
			Tcf4	2.72046e-08	-0.294996
			Tmeff2	6.33217e-09	-0.298431
			Hif1a	2.46628e-09	-0.300939
			Ptgis	5.00334e-09	-0.30461
			Hmgn3	2.0935e-10	-0.305043
			Cadm3	3.06789e-15	-0.310571
			Il4ra	9.07674e-14	-0.311069
			Man1a	3.26667e-10	-0.322435
			Lurap1l	2.87572e-18	-0.324939
			Spon2	7.49673e-10	-0.325211
			Osr2	2.98815e-06	-0.326589
			Ackr3	1.01537e-07	-0.339108
			Ugp2	2.59013e-12	-0.340659
			Trib1	9.63724e-08	-0.343843
			Pdlim1	4.0614e-14	-0.350715
			Arsi	2.09884e-16	-0.350889
			Ifi205	9.92807e-10	-0.352477
			Plod2	2.77301e-14	-0.353789
			Hspg2	2.54002e-15	-0.355624
			Scara3	6.00287e-12	-0.356667
			Myc	1.53071e-11	-0.358299
			Ltbp1	1.85252e-18	-0.361946
			Creb5	9.2547e-09	-0.362102
			Gfpt2	6.49604e-10	-0.364539
			Isg15	1.58294e-06	-0.371274
			Gpc6	9.1931e-15	-0.371796
			Emb	2.04508e-09	-0.372292
			Ptgs2	4.70779e-07	-0.373544
			Cd55	4.35808e-09	-0.37899
			Gpm6b	1.13433e-12	-0.391082
			P4ha3	9.63618e-22	-0.394013
			1700019D03Rik	1.09674e-22	-0.394822
			Vasn	4.57567e-18	-0.396005
			Galnt16	3.50645e-23	-0.401438
			Mgll	3.89507e-15	-0.404436
			Ctsh	1.60805e-13	-0.408089
			Nfkbiz	4.2006e-12	-0.408829
			Lrrc17	2.08076e-16	-0.413979
			Efhd1	7.22134e-19	-0.418519
			Sod3	1.49774e-16	-0.425541
			Wnt2	7.71504e-11	-0.428284
			Plat	2.32942e-17	-0.434354
			Col5a1	8.24293e-21	-0.434841
			Cmah	1.21597e-21	-0.445168
			Lamc1	4.84177e-26	-0.459426
			Col5a3	7.38756e-17	-0.460512
			Clic4	2.86091e-21	-0.462676
			Has1	6.09558e-16	-0.472842
			Fndc1	3.36207e-15	-0.481118
			Ogn	1.62526e-12	-0.489097
			Prss23	1.53474e-13	-0.496813
			Pcolce2	7.83196e-14	-0.504062
			Dpp4	2.18728e-19	-0.510143
			Heg1	1.61803e-20	-0.51896
			Tshz2	9.41055e-26	-0.519582
			Thbs2	1.57189e-18	-0.525379
			Ppa1	1.0946e-23	-0.536549
			Lox	7.00713e-18	-0.551073
			Uap1	2.16199e-23	-0.551619
			Fst	5.61535e-19	-0.552887
			Nov	1.38132e-10	-0.576828
			Itih5	1.34841e-26	-0.59928
			Crip2	2.71988e-26	-0.619325
			Gja1	3.53037e-32	-0.628259
			Ndufa4l2	2.13891e-13	-0.711263
			H19	1.08745e-10	-0.727646
			C3	1.39531e-20	-0.778577
			Gas1	1.70416e-31	-0.847634
			Mt1	5.73644e-28	-0.856656
			Tnfaip6	9.60636e-35	-0.858397
			Pla1a	1.23917e-46	-0.879149
			Dmkn	1.47977e-13	-0.884756
			Sfrp2	5.68371e-19	-0.918917
			Sfrp4	3.22539e-23	-0.922945
			Wisp2	7.86425e-24	-0.942659
			Errfi1	4.96964e-39	-0.968037
			Anxa3	2.85996e-41	-0.990395
			Eln	8.4443e-20	-0.999984
			Ifi27l2a	1.09289e-41	-1.01297
			Htra3	1.54216e-56	-1.04147
			Ccl7	4.0258e-28	-1.12623
			Mt2	2.19123e-47	-1.27792
			Ccl2	4.71551e-29	-1.38487

## Sheet: CAFs from Hh vs Hh+ SMOi tumors
		Differentially expressed genes in single CAFs from M6-Hh compared to M6-Hh tumors treated with SMOi
				Hh vs Hh + SMOi
			gene_name	P Value	Average difference
			Penk	1.03461e-71	1.97483			Only genes detected in at least 10% of the cells from either group (minimum of 5 cells), displayed at least a 0.1 fold difference (log-scale) between the two groups and a 10% difference in the fraction detection between the two groups, were considered for analysis.”
			Mest	9.84819e-40	1.75613
			Ptch1	6.53818e-63	1.07982
			Olfml3	1.93467e-39	0.907239
			Lyz2	3.18873e-43	0.867003
			Trabd2b	1.19919e-47	0.802784
			Cd74	1.15768e-24	0.787719
			Mdk	1.35603e-25	0.780221
			Phlda3	5.51681e-29	0.778417
			Mgst3	8.55626e-31	0.778275
			Ctla2a	9.01308e-07	0.72453
			Gdf10	2.41697e-16	0.71953
			Cltb	1.21696e-36	0.704927
			Pid1	2.73718e-36	0.701124
			Thy1	1.29074e-33	0.693408
			Fhl2	4.02023e-29	0.691313
			Ptch2	1.55014e-43	0.675301
			Mafb	1.63629e-20	0.673342
			Csrp1	5.09297e-28	0.652477
			Col18a1	2.88748e-22	0.606127
			Ptn	1.2076e-10	0.601012
			Calca	6.96217e-21	0.598365
			Eva1b	7.81235e-27	0.598284
			Hhip	4.94238e-35	0.596098
			Cxcl12	6.29846e-13	0.595147
			Sept11	3.84744e-26	0.593812
			Ccdc3	1.55983e-18	0.589793
			St8sia2	7.19986e-33	0.589509
			Tspan11	3.78504e-29	0.580656
			Hmgn2	8.63609e-23	0.568254
			Nr2f2	9.19024e-20	0.560585
			Peg3	1.13704e-13	0.555853
			Cxcl14	7.11206e-08	0.55337
			Cldn1	9.44591e-23	0.530819
			Nrp1	1.5924e-18	0.523666
			H2-Aa	4.61249e-21	0.521378
			Marcksl1	5.59948e-19	0.518573
			Lxn	1.64358e-22	0.51317
			Hist1h2bc	5.37367e-19	0.508206
			Tpm1	2.86473e-16	0.506835
			Rbp1	2.6949e-19	0.502876
			Stmn1	1.71406e-12	0.500944
			Gpc3	1.2976e-14	0.487096
			H2-Ab1	1.51754e-18	0.475464
			Rdh10	1.12661e-12	0.470459
			Rbp4	6.17188e-13	0.461146
			Cxcl2	9.67146e-14	0.449424
			Lepr	4.08928e-32	0.449124
			Il6st	2.73008e-14	0.442754
			Spon2	2.87544e-12	0.440303
			Fancc	3.88964e-31	0.438136
			Lpl	1.60095e-06	0.437347
			H2-Eb1	9.34919e-18	0.431506
			Fscn1	1.15637e-17	0.428046
			Serpinb9b	2.20006e-24	0.427821
			Nr4a2	3.66287e-08	0.425943
			Fcer1g	1.47266e-23	0.424469
			Efnb1	3.96821e-21	0.424288
			Col4a1	1.59459e-14	0.414442
			Hck	2.73127e-21	0.413601
			Sh3pxd2a	7.10859e-20	0.408056
			Actn1	3.82993e-15	0.394924
			Pltp	1.31926e-10	0.384723
			Retnla	8.55474e-22	0.38465
			Ctss	4.80914e-19	0.37777
			Gas6	1.5518e-06	0.377427
			Ccl6	3.51035e-15	0.372606
			Lgr4	1.54297e-15	0.368183
			Cdkn2b	3.79771e-12	0.363508
			Il1b	1.56405e-13	0.363139
			Ephb2	3.09124e-22	0.358718
			Prmt1	5.93804e-15	0.354769
			C1qb	2.87731e-13	0.34568
			Cnn2	2.94981e-15	0.34289
			Tyrobp	1.0851e-12	0.339668
			Gm10076	1.09379e-12	0.338961
			Rgs2	4.83845e-09	0.335969
			C1qtnf2	1.26414e-10	0.334777
			Cdh11	1.31132e-10	0.331076
			Lsm6	1.20092e-13	0.330737
			Vcam1	1.16802e-09	0.329826
			Glipr2	1.44886e-10	0.325113
			Gli1	7.02224e-32	0.323602
			Cdk4	2.08625e-11	0.319032
			Wfdc1	2.05224e-11	0.318275
			Pea15a	5.02903e-12	0.317344
			Rab34	7.95984e-12	0.316664
			Ttc3	3.5005e-12	0.316204
			Adamtsl1	2.96558e-09	0.316166
			Ywhah	1.07407e-08	0.315497
			Slc25a5	8.73106e-09	0.309299
			Fmo1	1.03025e-13	0.30789
			Srpx	5.98388e-08	0.307555
			Pear1	2.11334e-18	0.3075
			Vstm4	1.28563e-12	0.307493
			Anapc11	1.70961e-10	0.306153
			Cks2	2.63897e-08	0.301388
			Cd52	1.89132e-12	0.298783
			Chd3	4.39866e-10	0.292112
			Grasp	1.7485e-11	0.289018
			Sorcs2	2.07309e-16	0.288255
			Hist1h1c	2.92095e-07	0.284972
			S1pr3	1.60662e-16	0.282822
			Ngfrap1	1.61176e-10	0.2827
			Calm3	5.09417e-10	0.279858
			Galnt18	1.21133e-12	0.279197
			Matn2	8.37258e-11	0.278844
			Isg15	6.4621e-06	0.276248
			Ccdc34	1.84473e-07	0.27569
			Arap1	7.34723e-10	0.274972
			Fzd4	1.39193e-10	0.27479
			Spcs2	1.38499e-08	0.274691
			Ppp1ca	1.79397e-08	0.273907
			Sms	1.30772e-15	0.272011
			Ndufs8	1.87121e-12	0.271342
			Tax1bp3	2.38085e-08	0.270454
			Nradd	1.74794e-14	0.268944
			Zmiz1	1.17319e-09	0.268836
			Ube2e3	1.18469e-11	0.266205
			Anxa6	1.27025e-09	0.266191
			Ctnnbip1	8.89468e-13	0.264946
			Cbfb	4.40399e-09	0.264537
			Gm2a	1.52975e-09	0.264093
			Nme4	1.18579e-13	0.26387
			Tsc22d3	1.12807e-08	0.26309
			Irf7	4.40564e-07	0.259621
			Tead2	1.54239e-13	0.258792
			Eif4a2	4.15647e-08	0.257734
			Gm10600	1.04923e-08	0.256831
			Synm	9.85126e-19	0.256572
			Gfra2	1.23415e-10	0.256124
			Set	2.59809e-08	0.254211
			Kcnk2	1.47341e-10	0.254171
			Cnn3	5.78659e-07	0.253813
			Hs6st2	4.63355e-20	0.252269
			Meox2	7.13696e-08	0.2522
			Fblim1	3.16406e-20	0.251043
			Hic1	1.13729e-10	0.25028
			Cks1b	3.44572e-09	0.24801
			Adamts9	1.31721e-11	0.247648
			Cox20	2.1608e-08	0.247385
			Clic6	1.29347e-20	0.246243
			Tgfb3	8.63464e-07	0.245678
			Tmem119	1.35449e-17	0.245357
			Lsm12	3.1213e-09	0.245321
			Myl12b	2.55612e-07	0.244126
			Ndufb8	1.96372e-07	0.243675
			Tgm2	2.23664e-10	0.242609
			Adamts4	1.2687e-13	0.242402
			C1qa	5.75445e-10	0.242117
			Limd1	9.25839e-10	0.240915
			Creb3l1	2.06936e-07	0.240682
			Col4a2	1.34272e-06	0.240367
			S100b	1.25366e-06	0.240078
			Angpt4	5.27014e-15	0.239027
			Pfn2	5.48581e-09	0.23863
			Cacybp	1.55301e-10	0.235732
			Kcne4	3.20631e-12	0.234893
			Bud31	7.17434e-10	0.234498
			Ccnd1	1.12968e-11	0.234396
			Cyth3	1.37233e-10	0.232763
			Arl2bp	1.64718e-09	0.232707
			Hnrnpc	9.27398e-09	0.232683
			Fgf5	4.1349e-11	0.232487
			Nono	3.87686e-08	0.232423
			Nme1	4.52997e-06	0.232299
			Wfdc17	1.0327e-12	0.231893
			Vamp8	6.30027e-08	0.231745
			Txn2	1.40164e-08	0.230541
			Icam1	6.10998e-10	0.230489
			Sertad4	5.17233e-11	0.230478
			Ccl9	2.82036e-10	0.229744
			Ccnd3	1.66462e-08	0.229324
			Vasp	6.27846e-09	0.228887
			Mlec	8.79025e-07	0.228192
			Gxylt2	1.64996e-08	0.228021
			Pdia4	1.18168e-06	0.227963
			Cycs	1.02555e-06	0.226232
			Il33	2.18747e-05	0.223502
			Leprot	5.92484e-06	0.223368
			Akap12	6.85798e-05	0.223331
			Rgmb	2.51926e-10	0.223282
			Psmb2	4.72944e-08	0.223125
			Bnc2	7.78378e-09	0.222305
			Cp	6.33814e-07	0.222222
			Slit2	2.44911e-05	0.221448
			Tbcb	4.74511e-06	0.220432
			Parva	2.32193e-08	0.219794
			Naa38	8.68326e-09	0.219095
			Tmem258	1.22434e-07	0.218867
			Actn4	1.89003e-08	0.218558
			Strap	1.75994e-07	0.218128
			Mical2	1.2917e-09	0.217619
			Gpr39	6.09602e-16	0.217073
			Tbc1d4	6.44924e-12	0.217055
			Eif2s1	1.0942e-09	0.216064
			Serp1	7.78956e-07	0.215811
			Lgals3bp	1.62402e-06	0.21564
			Txnl4a	8.58899e-08	0.215618
			Adam12	1.63386e-07	0.215183
			Egfr	5.66926e-07	0.215103
			Snrpc	5.89895e-08	0.214971
			Dtymk	1.44629e-09	0.214198
			Tubb2b	2.88411e-06	0.214185
			Cxx1a	9.57534e-09	0.212825
			Sra1	1.11875e-06	0.212634
			Mrpl17	6.5218e-08	0.21121
			Serpinb9	1.08951e-09	0.210657
			Dpm2	5.76159e-14	0.210525
			Tecr	1.04862e-06	0.210074
			Rtp4	2.55464e-08	0.208885
			Cmtm7	1.24322e-07	0.206756
			Crtap	1.08686e-07	0.206028
			Gm1673	6.19656e-11	0.205355
			Cdh5	3.19329e-09	0.204727
			Btbd1	3.271e-07	0.204568
			Pdzd2	6.27034e-08	0.204244
			Txnl1	2.2217e-06	0.204127
			Denr	1.01769e-07	0.203336
			Tceal8	1.12473e-05	0.203073
			Ndufb2	8.05885e-06	0.20248
			Mdh2	2.79482e-06	0.201587
			Dab2	2.22146e-05	0.201328
			Snai1	4.2381e-07	0.201191
			Ngfr	2.84235e-13	0.200686
			Rrad	3.9442e-07	0.198322
			Hivep2	1.63004e-05	0.196779
			Ctxn1	7.57901e-11	0.196624
			Lrrc32	2.34525e-05	0.194633
			Gli2	3.05033e-14	0.194566
			Cct2	9.00009e-06	0.19061
			Txndc12	1.17613e-07	0.189856
			Twf2	4.31676e-10	0.189661
			Tpbgl	5.36474e-08	0.188691
			Mtfr1l	3.08925e-07	0.187141
			Tmem176a	1.8638e-08	0.185788
			Tcf3	3.40905e-07	0.18466
			Pdcd4	3.32699e-05	0.17967
			Tgfb1i1	2.20428e-09	0.178889
			Ttyh3	1.97477e-07	0.177719
			Gpsm3	3.53202e-06	0.174654
			Tmem158	3.15713e-08	0.173467
			Tmem176b	3.17356e-06	0.167048
			Mr1	3.74662e-08	0.148987
			Cpxm1	4.57102e-06	0.146444
			Lhfpl2	4.74592e-07	0.144742
			Tnik	2.72673e-06	0.14178
			Mllt3	1.64875e-05	0.139447
			Epha3	4.87941e-09	0.130278
			Spry1	3.02911e-07	0.128818
			Ptger3	3.24129e-06	0.118212
			Tsen34	2.70613e-06	0.118109
			Irf2bpl	9.29645e-06	0.118054
			Trappc4	0.00170187	0.118019
			Cept1	2.62434e-05	0.117735
			2005-03-01	0.000264692	0.117645
			Srsf10	0.000296854	0.117588
			Rabl6	1.13145e-05	0.11751
			Phb	1.20595e-09	0.117425
			Sdhaf4	7.38063e-06	0.117241
			Caprin1	5.13111e-08	0.117138
			Prpf40a	1.94496e-05	0.117034
			Stau1	1.66204e-06	0.116918
			Ubald1	6.56476e-06	0.116725
			Abhd16a	0.000236094	0.116689
			Snrpb2	0.000142019	0.116687
			Ccdc90b	1.55536e-05	0.116475
			Trim8	6.43045e-05	0.116443
			Wbp1	1.36171e-05	0.116428
			Micu2	1.12311e-07	0.116311
			Rab11b	3.86783e-07	0.1162
			Lims1	3.56246e-05	0.116126
			Fdx1	0.000616938	0.115869
			Creb3	8.55952e-05	0.115807
			Gosr2	3.47822e-08	0.115492
			Fam96b	7.05321e-06	0.11541
			Rnf187	2.8209e-05	0.115241
			Zeb2	0.000226073	0.115178
			Eml1	1.78039e-08	0.115105
			Derl2	0.000740174	0.114897
			Smarce1	2.61089e-06	0.11484
			Gtf3a	1.63771e-07	0.114464
			Syngr2	6.38283e-08	0.114429
			Eif2b2	1.74096e-08	0.114403
			Skap2	8.51344e-06	0.114319
			Tusc3	1.78401e-05	0.114224
			Hibadh	0.000452975	0.113754
			Pigt	2.71593e-06	0.113751
			Pmpcb	8.64131e-08	0.113717
			Sdhc	0.00042015	0.113684
			Snrnp27	1.2186e-05	0.113493
			Pddc1	1.01011e-05	0.11338
			Gtf3c6	4.62872e-09	0.113343
			Polr3k	5.0061e-08	0.113277
			Dtx3	2.1591e-05	0.113261
			Cap1	4.84806e-11	0.113136
			Ppm1g	7.68883e-05	0.112941
			Mrpl57	3.34384e-05	0.112811
			Ndufa10	0.00049264	0.112752
			Gspt1	0.000137967	0.112323
			Utrn	2.99122e-06	0.111957
			Bnip2	2.94564e-06	0.111952
			Gpat4	1.21584e-06	0.11181
			Ccdc88a	8.2852e-05	0.111763
			Wbp4	6.11377e-09	0.111248
			Slc25a11	7.65603e-05	0.110965
			Vti1b	0.000399582	0.110794
			Cops7a	0.000540559	0.110625
			Fam132a	9.84698e-08	0.110606
			Naa15	8.96563e-05	0.110371
			Rps6ka4	1.91255e-06	0.110363
			Znrd1	2.63217e-05	0.110265
			Mrpl27	4.63633e-06	0.109818
			Casp8	1.38226e-05	0.109517
			Naa35	1.66801e-07	0.108506
			Trp53	9.97909e-07	0.108355
			Praf2	3.44679e-05	0.107739
			Psmd14	2.4609e-07	0.107347
			Fam104a	1.07537e-05	0.107264
			2210016L21Rik	0.000157936	0.107069
			Hnrnpl	3.44281e-08	0.106938
			Bub3	4.64516e-05	0.106909
			Oaz2	0.000294365	0.106751
			Itpa	1.34595e-07	0.106638
			Ssna1	0.000308404	0.106579
			Prpf19	1.07536e-05	0.10656
			Kctd12	6.55672e-06	0.10654
			Sumo3	9.5034e-05	0.106471
			Deb1	1.75096e-05	0.106404
			Tmem208	0.00030754	0.106308
			Timm44	9.11202e-06	0.105983
			Ppp1r10	1.48665e-05	0.105778
			Zfp637	1.04949e-07	0.105465
			Suclg1	2.17931e-06	0.105129
			Naa10	8.28176e-08	0.104921
			Cfl2	0.000684929	0.104906
			Commd7	1.41938e-05	0.104883
			Srrt	5.52988e-07	0.103515
			Lman2	0.000785804	0.103096
			Rbm4b	9.66524e-05	0.102952
			3830406C13Rik	2.20226e-07	0.102913
			Stx6	6.69841e-07	0.102743
			Med8	6.05432e-06	0.102581
			Tmem230	1.02059e-06	0.102575
			Eif4g3	0.000164921	0.102499
			Sf1	1.98502e-06	0.102485
			Snrnp70	0.000321266	0.102378
			Lap3	1.21657e-05	0.101895
			Rtca	4.31965e-06	0.101873
			Ndnl2	5.40704e-05	0.101849
			Fam96a	0.000101838	0.101213
			Tmem261	1.87795e-05	0.100614
			Htra2	2.76669e-05	0.10051
			Pnn	0.000172273	0.100488
			Polr2c	7.51616e-07	0.100062
			Aip	1.03856e-05	0.100021
			Itga11	2.06287e-11	-0.179786
			Acta2	4.85121e-12	-0.211636
			Xdh	1.93669e-07	-0.220825
			Rora	8.7096e-06	-0.235014
			Slc16a1	3.87988e-10	-0.23803
			Lurap1l	9.66295e-10	-0.243887
			Plce1	1.37903e-09	-0.260703
			Car8	4.64694e-09	-0.261016
			Il6ra	3.47548e-10	-0.275095
			Ar	1.25906e-07	-0.278104
			Maf	7.38921e-08	-0.289971
			Nova1	4.44161e-13	-0.305493
			Ackr1	2.31896e-11	-0.30735
			Galnt15	2.15148e-13	-0.307362
			Ntrk2	5.13788e-07	-0.30778
			Opcml	1.658e-13	-0.34005
			Lamb2	7.04811e-11	-0.341263
			Cadm3	1.32724e-10	-0.349838
			Mgll	1.67127e-10	-0.36087
			Aldh1a3	2.47891e-08	-0.376992
			Nox4	4.79205e-17	-0.409618
			Tmeff2	7.03629e-10	-0.410058
			1700019D03Rik	4.86837e-17	-0.414567
			Prg4	9.18082e-07	-0.418719
			Smoc2	2.78768e-05	-0.422351
			Gfpt2	1.55045e-12	-0.423291
			Fst	5.06599e-09	-0.428056
			Gja1	3.27212e-15	-0.439256
			Gda	3.15555e-14	-0.447094
			Dbp	6.39689e-13	-0.447841
			P4ha3	6.4e-13	-0.447841
			Lamc1	5.66832e-23	-0.45219
			Procr	4.62975e-11	-0.452839
			Pcsk6	2.19042e-20	-0.45738
			Islr2	1.13598e-24	-0.461804
			Ltbp1	3.46155e-15	-0.463985
			Podn	8.45688e-16	-0.466575
			Galnt16	2.64783e-25	-0.470941
			Efhd1	1.68971e-15	-0.476213
			Pamr1	3.70314e-19	-0.483525
			Vasn	7.80126e-27	-0.484406
			Itih5	5.52387e-18	-0.491782
			Ackr3	6.4057e-15	-0.507487
			Creb5	1.00345e-15	-0.514551
			Mustn1	1.42554e-17	-0.525214
			Dpp4	1.81505e-21	-0.527745
			Plat	1.32057e-21	-0.535552
			Spp1	1.63628e-27	-0.542417
			Myc	1.99411e-20	-0.560588
			Tshz2	4.45334e-27	-0.576203
			Man1a	2.01067e-30	-0.579203
			Ace	3.0609e-22	-0.58839
			Lox	1.74826e-24	-0.673991
			Pla1a	3.52314e-24	-0.684352
			Dmkn	1.62684e-10	-0.724922
			Errfi1	2.00451e-25	-0.74379
			Pcolce2	5.42035e-31	-0.8834
			Sfrp2	4.25524e-15	-0.887173
			Pi16	4.1853e-28	-0.922907
			Htra3	1.11855e-49	-0.952934
			Gas1	9.42483e-45	-1.05959
			Eln	2.20153e-18	-1.07427
			C3	6.05769e-44	-1.15033
			Wisp2	2.23138e-30	-1.16216
			Sfrp4	5.93026e-22	-1.21429
			Mt1	3.51201e-59	-1.25458
			Mt2	2.39636e-69	-1.54386
